# Supplementary material for: Effects of crystalloid and colloid priming strategies for cardiopulmonary bypass on colloid oncotic pressure and haemostasis: a meta-analysis
Source: Interact Cardiovasc Thorac Surg. 2022 May 5;35(3):ivac127. doi: 10.1093/icvts/ivac127 (PMC9419694; doi:10.1093/icvts/ivac127)
Supplement: ivac127_Supplementary_Data [file ivac127_supplementary_data.zip]

Archive with 3 entries (2 files):
- ivac127_Supplementary_Data/
- ivac127_Supplementary_Data/ICVTS Supplementary online content Beukers AM 04.2022.docx
- ivac127_Supplementary_Data/Supplementary Table 3. Summary of included studies.docx
